# Supplementary material for: Epigenetic and Transcriptomic Programming of HSC Quiescence Signaling in Large for Gestational Age Neonates
Source: Int J Mol Sci. 2022 Jun 30;23(13):7323. doi: 10.3390/ijms23137323 (PMC9267056; doi:10.3390/ijms23137323)
Supplement: Supplementary file 1 [file ijms-23-07323-s001.zip]

Archive with 3 entries (2 files):
- ijms-1768160-supplementary/ijms-1768160-supplementary/
- ijms-1768160-supplementary/ijms-1768160-supplementary/IJMS_Supplemental_Tables_HSPC_LGA_052722.xlsx
- ijms-1768160-supplementary/ijms-1768160-supplementary/ijms-1768160-supplementary.pdf
